# Supplementary material for: Identification of cuproptosis-related diagnostic biomarkers in idiopathic pulmonary fibrosis
Source: Medicine (Baltimore). 2024 Jan 12;103(2):e36801. doi: 10.1097/MD.0000000000036801 (PMC10783416; doi:10.1097/MD.0000000000036801)
Supplement: Supplementary file 1 [file medi-103-e36801-s001.xls]

## Sheet: Supplemental Table S1
Supplemental Table S1 Baseline Table
	GSE32537				GSE47460 (GPL6480)		GSE47460 (GPL14550)
	IPF (n=119)	Control (n=50)			IPF (n=38)	Control (n=17)	IPF (n=122)	Control (n=91)
Age (Mean, range)	63 (36-82)	46 (0-76)		Age (Median, range)	63 (37-77)	63 (11-80)	65 (40-82)	64 (32-87)
Gender (Male/Female)	77/42	27/23		Gender (Male/Female)	29/9	9/8	81/41	40/51
Smoking status
Current	-	21 (42%)
Former	70 (58.8%)	7 (14%)
Never	41 (34.5%)	20 (40%)
NA	8 (6.7%)	2 (4%)
Pulmonary Function
FVC (% predicted)	61.3 (±17.0)	-
DLCO (% predicted)	45.1 (±20.3)	-
FVC (% predicted) NA	2 (1.7%)	-
DLCO (% predicted) NA	20 (16.8%)	-
SGRQ score (Mean, range)	44.2 (0-84.0)	-
